# Supplementary material for: Root resorption of primary molars and dental development of premolars in children with Osteogenesis Imperfecta medicated with bisphosphonates, grouped according to age and gender
Source: BMC Oral Health. 2024 Jul 28;24:857. doi: 10.1186/s12903-024-04557-3 (PMC11283712; doi:10.1186/s12903-024-04557-3)
Supplement: Supplementary file 1 — Supplementary Material 1 [file 12903_2024_4557_MOESM1_ESM.xlsx]

## Sheet: HOMBRES
Nº Caso	Edad (años)	MD Total	MD 34	MD 35	RR Total	RR 74	RR 75
1	5.01	6	4	2	7	4	3
2	6.23	6	3	3	6	4	2
3	6.54	7	4	3	7	4	3
4	7.22	6	3	3	4	2	2
5	7.36	7	4	3	6	4	2
6	7.47	10	5	5	6	2	4
7	7.9	7	4	3	4	2	2
8	8.16	10	5	5	6	4	2
9	8.83	8	4	4	8	4	4
10	8.91	9	5	4	4	2	2
11	9.6	11	6	5	8	4	4
12	9.69	10	5	5	7	5	2
13	11.86	16	8	8	16	8	8

## Sheet: MUJERES
Nº Caso	Edad (años)	MD Total	MD 34	MD 35	RR Total	RR 74	RR 75
1	6	8	4	4	4	2	2
2	6.5	10	5	5	6	4	2
3	6.67	9	5	4	4	2	2
4	6.88	8	4	4	4	2	2
5	7	10	5	5	6	4	2
6	7.28	8	4	4	4	2	2
7	7.43	8	4	4	4	2	2
8	8.05	10	5	5	6	4	2
9	8.14	11	6	5	14	8	6
10	9.34	9	5	4	11	8	3
11	9.7	12	6	6	7	5	2
12	10.08	11	6	5	12	8	4
13	11.48	11	6	5	11	8	3
