# Supplementary material for: Root resorption of primary molars and dental development of premolars in children with Osteogenesis Imperfecta medicated with bisphosphonates, grouped according to age and gender
Source: BMC Oral Health. 2024 Jul 28;24:857. doi: 10.1186/s12903-024-04557-3 (PMC11283712; doi:10.1186/s12903-024-04557-3)
Supplement: Supplementary file 2 — Supplementary Material 2 [file 12903_2024_4557_MOESM2_ESM.xlsx]

## Sheet: CONTROL VARONES
Nº Caso	Edad (años)	MD Total	MD 34	MD 35	RR Total	RR 74	RR 75
1	6.00	7	4	3	4	2	2
2	6.02	8	4	4	4	2	2
3	6.06	8	4	4	4	2	2
4	6.08	8	4	4	4	2	2
5	6.20	8	4	4	4	2	2
6	6.24	7	4	3	4	2	2
7	6.29	7	4	3	6	4	2
8	6.30	8	4	4	4	2	2
9	6.32	8	4	4	5	3	2
10	6.33	8	4	4	4	2	2
11	6.35	7	4	3	4	2	2
12	6.40	8	4	4	6	4	2
13	6.40	8	4	4	4	2	2
14	6.43	7	4	3	4	2	2
15	6.46	9	5	4	4	2	2
16	6.51	8	4	4	4	2	2
17	6.53	8	4	4	4	2	2
18	6.53	7	4	3	4	2	2
19	6.57	8	4	4	4	2	2
20	6.59	7	4	3	4	2	2
21	6.60	8	4	4	4	2	2
22	6.61	8	4	4	6	4	2
23	6.69	8	4	4	4	2	2
24	6.71	8	4	4	4	2	2
25	6.72	8	4	4	4	2	2
26	6.75	8	4	4	4	2	2
27	6.77	8	4	4	4	2	2
28	6.77	7	4	3	6	4	2
29	6.77	7	4	3	4	2	2
30	6.80	7	4	3	4	2	2
31	6.85	7	4	3	4	2	2
32	6.87	7	4	3	4	2	2
33	6.90	9	5	4	8	4	4
34	6.90	10	5	5	5	3	2
35	6.91	8	4	4	4	2	2
36	6.93	7	4	3	4	2	2
37	6.98	8	4	4	4	2	2
38	6.99	8	4	4	4	2	2
39	7.29	9	5	4	6	4	2
40	7.29	8	4	4	4	2	2
41	7.35	10	5	5	12	6	6
42	7.41	9	5	4	4	2	2
43	7.43	10	5	5	9	5	4
44	7.45	10	5	5	7	4	3
45	7.46	9	5	4	7	4	3
46	7.50	10	5	5	4	2	2
47	7.50	9	5	4	4	2	2
48	7.52	9	5	4	6	4	2
49	7.61	9	5	4	4	2	2
50	7.62	9	5	4	6	4	2
51	7.63	9	5	4	4	2	2
52	7.64	9	5	4	6	4	2
53	7.64	9	5	4	4	2	2
54	7.65	9	5	4	4	2	2
55	7.66	9	5	4	4	2	2
56	7.69	9	5	4	6	4	2
57	7.70	10	5	5	4	2	2
58	7.70	11	6	5	14	8	6
59	7.71	10	5	5	6	4	2
60	7.73	10	5	5	6	4	2
61	7.77	8	4	4	8	4	4
62	7.77	10	5	5	11	6	5
63	7.78	8	4	4	8	4	4
64	7.78	10	5	5	8	4	4
65	7.80	9	5	4	4	2	2
66	7.81	10	5	5	6	4	2
67	7.87	9	5	4	6	4	2
68	7.89	9	5	4	6	4	2
69	7.89	9	5	4	6	4	2
70	7.91	11	6	5	15	8	7
71	7.91	9	5	4	8	4	4
72	7.96	9	5	4	6	4	2
73	7.96	10	5	5	6	4	2
74	8.12	8	4	4	8	4	4
75	8.13	7	5	2	6	4	2
76	8.16	9	5	4	10	6	4
77	8.18	11	6	5	14	6	8
78	8.21	10	5	5	10	6	4
79	8.23	10	5	5	10	6	4
80	8.26	11	6	5	14	8	6
81	8.38	11	6	5	8	6	2
82	8.45	10	5	5	6	4	2
83	8.49	9	5	4	6	4	2
84	8.49	10	5	5	10	6	4
85	8.50	10	5	5	6	4	2
86	8.52	10	5	5	8	4	4
87	8.54	9	5	4	6	4	2
88	8.55	10	5	5	8	4	4
89	8.56	10	5	5	9	6	3
90	8.62	10	5	5	8	4	4
91	8.63	10	5	5	8	4	4
92	8.64	10	5	5	4	2	2
93	8.66	12	6	6	16	8	8
94	8.69	11	6	5	8	4	4
95	8.71	10	5	5	6	4	2
96	8.73	10	5	5	10	6	4
97	8.75	10	5	5	8	4	4
98	8.78	10	5	5	8	4	4
99	8.82	12	6	6	16	8	8
100	8.86	10	5	5	8	4	4
101	8.88	14	7	7	16	8	8
102	8.91	11	6	5	12	8	4
103	8.93	12	6	6	16	8	8
104	8.96	10	5	5	12	6	6
105	9.14	13	7	6	14	8	6
106	9.22	12	6	6	16	8	8
107	9.25	9	5	4	10	6	4
108	9.26	11	6	5	14	8	6
109	9.31	9	5	4	10	6	4
110	9.33	11	6	5	10	6	4
111	9.39	10	5	5	14	8	6
112	9.45	11	6	5	14	8	6
113	9.50	10	5	5	12	6	6
114	9.53	10	5	5	14	8	6
115	9.54	11	6	5	12	8	4
116	9.55	10	5	5	12	6	6
117	9.56	14	7	7	16	8	8
118	9.58	12	6	6	16	8	8
119	9.63	11	6	5	10	6	4
120	9.65	10	5	5	12	6	6
121	9.66	12	6	6	14	8	6
122	9.67	12	6	6	16	8	8
123	9.68	10	6	4	12	8	4
124	9.70	9	5	4	10	6	4
125	9.78	11	6	5	14	8	6
126	9.80	13	7	6	16	8	8
127	9.84	9	5	4	6	4	2
128	9.84	14	7	7	12	6	6
129	9.84	13	7	6	16	8	8
130	9.85	12	6	6	11	7	4
131	9.86	10	5	5	12	6	6
132	9.87	10	5	5	12	8	4
133	9.89	10	5	5	14	8	6
134	9.91	11	6	5	10	6	4
135	9.95	13	7	6	16	8	8
136	9.97	11	6	5	14	8	6
137	9.97	10	5	5	14	8	6
138	9.98	11	6	5	14	8	6
139	9.99	9	5	4	14	8	6
140	10.00	13	7	6	16	8	8
141	10.02	13	7	6	14	8	6
142	10.03	12	6	6	16	8	8
143	10.05	13	7	6	16	8	8
144	10.06	11	6	5	15	8	7
145	10.08	14	7	7	16	8	8
146	10.12	12	6	6	14	8	6
147	10.18	11	6	5	16	8	8
148	10.19	14	7	7	14	8	6
149	10.21	12	6	6	12	6	6
150	10.23	14	7	7	15	8	7
151	10.24	12	6	6	14	8	6
152	10.25	11	6	5	14	8	6
153	10.26	12	6	6	10	6	4
154	10.26	12	6	6	14	8	6
155	10.31	11	6	5	12	8	4
156	10.31	13	7	6	14	8	6
157	10.32	12	6	6	14	8	6
158	10.33	14	7	7	16	8	8
159	10.35	11	6	5	12	6	6
160	10.36	14	7	7	16	8	8
161	10.39	12	6	6	14	8	6
162	10.41	13	7	6	16	8	8
163	10.43	11	6	5	12	8	4
164	10.45	11	6	5	10	6	4
165	10.45	12	6	6	14	8	6
166	10.63	13	7	6	14	8	6
167	10.71	13	7	6	16	8	8
168	10.81	13	7	6	16	8	8
169	10.89	13	7	6	15	8	7
170	10.99	14	7	7	14	8	6
171	11.05	14	7	7	16	8	8
172	11.08	12	6	6	16	8	8
173	11.14	11	6	5	14	8	6
174	11.18	11	6	5	14	8	6
175	11.20	15	8	7	16	8	8
176	11.22	16	8	8	16	8	8
177	11.24	12	6	6	16	8	8
178	11.27	12	6	6	16	8	8
179	11.31	15	8	7	16	8	8
180	11.34	14	8	6	14	8	6
181	11.37	16	8	8	16	8	8
182	11.37	14	7	7	16	8	8
183	11.39	13	7	6	16	8	8
184	11.45	15	7	8	16	8	8
185	11.46	16	8	8	16	8	8
186	11.48	14	7	7	16	8	8
187	11.51	15	8	7	16	8	8
188	11.51	16	8	8	16	8	8
189	11.54	16	8	8	16	8	8
190	11.57	14	7	7	16	8	8
191	11.59	16	8	8	16	8	8
192	11.60	13	7	6	14	8	6
193	11.65	14	7	7	16	8	8
194	11.67	15	8	7	16	8	8
195	11.70	14	7	7	16	8	8
196	11.72	14	7	7	16	8	8
197	11.76	14	7	7	16	8	8
198	11.77	16	8	8	16	8	8
199	11.77	14	7	7	16	8	8
200	11.81	14	7	7	16	8	8
201	11.84	14	7	7	16	8	8
202	11.89	16	8	8	16	8	8
203	11.91	14	8	6	15	8	7
204	11.92	12	6	6	16	8	8
205	11.94	15	8	7	16	8	8
206	11.96	13	7	6	16	8	8
207	11.98	16	8	8	16	8	8
208	11.98	16	8	8	16	8	8
209
210
211
212
213
214
215
216
217
218
219
220
221
222
223
224
225
226
227
228
229
230
231
232
233
234
235
236
237
238
239
240
241
242
243
244
245
246
247
248
249
250
251
252
253
254
255
256
257
258
259
260
261
262
263
264
265
266
267
268
269
270
271
272
273
274
275
276
277
278
279
280
281
282
283
284
285
286
287
288
289
290
291
292
293
294
295
296
297
298
299
300

## Sheet: CONTROL MUJERES
Nº Caso	Edad (años)	MD Total	MD 34	MD 35	RR Total	RR 74	RR 75
1	7.10	8	4	4	6	4	2
2	7.15	10	5	5	6	4	2
3	7.24	9	5	4	4	2	2
4	7.25	9	5	4	8	4	4
5	7.33	10	5	5	11	5	6
6	7.40	8	4	4	10	6	4
7	7.43	11	6	5	12	8	4
8	7.45	9	5	4	6	4	2
9	7.48	9	5	4	6	4	2
10	7.49	10	5	5	10	6	4
11	7.51	10	5	5	10	6	4
12	7.57	11	6	5	12	8	4
13	7.58	10	5	5	8	4	4
14	7.60	10	5	5	8	4	4
15	7.62	10	5	5	10	6	4
16	7.63	10	5	5	6	4	2
17	7.66	9	5	4	6	4	2
18	7.68	9	5	4	7	4	3
19	7.72	9	5	4	6	4	2
20	7.75	9	5	4	9	6	3
21	7.76	8	4	4	7	4	3
22	7.80	10	5	5	10	6	4
23	7.81	10	5	5	10	6	4
24	7.82	9	5	4	8	4	4
25	7.83	9	4	5	6	4	2
26	7.85	8	4	4	8	4	4
27	7.86	10	5	5	14	8	6
28	7.88	9	5	4	6	4	2
29	7.90	9	5	4	6	4	2
30	7.91	9	5	4	8	4	4
31	7.92	9	4	5	6	4	2
32	7.93	10	5	5	10	6	4
33	7.94	8	4	4	6	4	2
34	7.95	10	5	5	8	5	3
35	7.96	10	5	5	7	4	3
36	7.98	10	5	5	4	2	2
37	7.99	9	5	4	6	4	2
38	8.00	9	5	4	7	4	3
39	8.05	8	4	4	8	4	4
40	8.06	8	4	4	5	3	2
41	8.08	9	5	4	10	6	4
42	8.10	10	5	5	8	4	4
43	8.10	9	5	4	10	6	4
44	8.15	9	5	4	8	4	4
45	8.17	11	6	5	6	4	2
46	8.19	12	6	6	14	8	6
47	8.24	9	5	4	4	2	2
48	8.25	8	4	4	7	4	3
49	8.27	12	6	6	10	6	4
50	8.32	9	5	4	8	4	4
51	8.34	12	6	6	8	4	4
52	8.37	10	5	5	4	2	2
53	8.39	10	5	5	4	2	2
54	8.41	11	6	5	7	4	3
55	8.42	11	6	5	10	6	4
56	8.44	13	7	6	13	8	5
57	8.47	11	6	5	12	8	4
58	8.50	12	6	6	16	8	8
59	8.52	10	5	5	8	4	4
60	8.55	10	5	5	6	3	3
61	8.59	10	5	5	7	4	3
62	8.62	13	7	6	13	8	5
63	8.64	10	5	5	8	4	4
64	8.67	12	6	6	16	8	8
65	8.70	9	5	4	6	4	2
66	8.72	10	5	5	4	2	2
67	8.75	9	5	4	4	2	2
68	8.79	11	6	5	8	4	4
69	8.83	13	7	6	12	8	4
70	8.86	10	5	5	8	4	4
71	8.89	13	7	6	12	8	4
72	8.91	11	6	5	10	6	4
73	8.93	9	5	4	6	4	2
74	8.96	8	4	4	4	2	2
75	8.99	11	6	5	6	4	2
76	9.07	15	7	8	16	8	8
77	9.09	12	6	6	15	8	7
78	9.11	11	6	5	10	6	4
79	9.19	10	5	5	10	6	4
80	9.24	10	5	5	16	8	8
81	9.30	11	6	5	14	8	6
82	9.36	10	5	5	10	6	4
83	9.40	10	5	5	14	8	6
84	9.44	14	7	7	14	8	6
85	9.45	14	7	7	16	8	8
86	9.46	11	6	5	11	6	5
87	9.47	7	4	3	8	6	2
88	9.47	11	6	5	11	6	5
89	9.50	12	7	5	16	8	8
90	9.54	14	7	7	16	8	8
91	9.55	11	6	5	15	8	7
92	9.55	12	6	6	16	8	8
93	9.56	12	6	6	16	8	8
94	9.57	10	5	5	12	6	6
95	9.58	11	6	5	12	8	4
96	9.62	14	7	7	16	8	8
97	9.64	11	6	5	14	8	6
98	9.69	10	5	5	12	6	6
99	9.70	13	7	6	16	8	8
100	9.72	12	6	6	16	8	8
101	9.73	9	5	4	9	6	3
102	9.77	10	5	5	13	8	5
103	9.80	10	5	5	13	8	5
104	9.82	12	6	6	12	7	5
105	9.84	10	5	5	10	6	4
106	9.85	14	7	7	16	8	8
107	9.88	14	7	7	16	8	8
108	9.89	12	6	6	16	8	8
109	9.92	15	8	7	16	8	8
110	9.96	13	7	6	14	8	6
111	9.97	11	6	5	10	6	4
112	9.97	14	7	7	16	8	8
113	10.03	11	6	5	10	6	4
114	10.04	12	6	6	16	8	8
115	10.05	12	6	6	16	8	8
116	10.08	14	7	7	16	8	8
117	10.10	12	6	6	14	8	6
118	10.13	11	6	5	14	8	6
119	10.16	14	7	7	16	8	8
120	10.17	13	7	6	14	8	6
121	10.25	15	8	7	16	8	8
122	10.26	13	7	6	16	8	8
123	10.29	15	8	7	16	8	8
124	10.32	13	7	6	16	8	8
125	10.34	12	6	6	16	8	8
126	10.36	13	7	6	16	8	8
127	10.40	11	6	5	14	8	6
128	10.42	11	6	5	14	8	6
129	10.46	11	6	5	10	6	4
130	10.47	14	7	7	16	8	8
131	10.49	11	6	5	12	8	4
132	10.51	15	8	7	16	8	8
133	10.52	14	7	7	16	8	8
134	10.56	13	7	6	16	8	8
135	10.64	10	5	5	12	6	6
136	10.65	12	6	6	16	8	8
137	10.67	10	5	5	12	6	6
138	10.68	13	7	6	16	8	8
139	10.72	15	8	7	16	8	8
140	10.77	12	6	6	16	8	8
141	10.78	13	7	6	14	8	6
142	10.81	14	7	7	16	8	8
143	10.81	15	8	7	16	8	8
144	10.85	13	7	6	16	8	8
145	10.89	15	8	7	16	8	8
146	10.93	16	8	8	16	8	8
147	10.95	14	7	7	16	8	8
148	10.99	14	7	7	16	8	8
149	11.03	13	7	6	16	8	8
150	11.04	15	8	7	16	8	8
151	11.10	13	7	6	16	8	8
152	11.10	14	7	7	16	8	8
153	11.13	13	7	6	16	8	8
154	11.16	15	8	7	16	8	8
155	11.19	16	8	8	16	8	8
156	11.21	15	8	7	16	8	8
157	11.24	15	8	7	16	8	8
158	11.26	15	8	7	16	8	8
159	11.27	14	7	7	16	8	8
160	11.29	16	8	8	16	8	8
161	11.32	14	7	7	16	8	8
162	11.34	14	7	7	16	8	8
163	11.38	15	8	7	16	8	8
164	11.46	16	8	8	16	8	8
165	11.50	14	7	7	16	8	8
166	11.52	16	8	8	16	8	8
167	11.54	13	7	6	16	8	8
168	11.55	14	7	7	16	8	8
169	11.56	15	8	7	16	8	8
170	11.60	14	7	7	16	8	8
171	11.64	13	8	5	14	8	6
172	11.67	15	8	7	16	8	8
173	11.71	13	7	6	16	8	8
174	11.73	9	5	4	14	8	6
175	11.73	14	7	7	16	8	8
176	11.76	16	8	8	16	8	8
177	11.78	14	7	7	16	8	8
178	11.81	13	7	6	16	8	8
179	11.83	12	6	6	16	8	8
180	11.85	14	7	7	16	8	8
181	11.88	14	7	7	16	8	8
182	11.92	16	8	8	16	8	8
183	11.94	16	8	8	16	8	8
184	11.94	15	8	7	16	8	8
185	11.96	16	8	8	16	8	8
186	11.98	12	6	6	16	8	8
187	11.99	15	8	7	16	8	8
188
189
190
191
192
193
194
195
196
197
